# Supplementary material for: A New Parallel High-Pressure Packing System Enables Rapid Multiplexed Production of Capillary Columns
Source: Mol Cell Proteomics. 2021 Apr 20;20:100082. doi: 10.1016/j.mcpro.2021.100082 (PMC8165429; doi:10.1016/j.mcpro.2021.100082)
Supplement: Supplemental material S1 [file mmc1.zip]

Archive with 1 entries (1 files):
- mcpro_100082_Suppl. material1_mmc1.STL
